# Supplementary material for: Topical Cyclosporine in Oral Lichen Planus—A Series of 21 Open-Label, Biphasic, Single-Patient Observations
Source: J Clin Med. 2021 Nov 22;10(22):5454. doi: 10.3390/jcm10225454 (PMC8622196; doi:10.3390/jcm10225454)
Supplement: Supplementary file 1 [file jcm-10-05454-s001.zip]

Archive with 1 entries (1 files):
- jcm-1449101-supplementary.pdf
